# Supplementary material for: TWEAKing the Hippocampus: The Effects of TWEAK on the Genomic Fabric of the Hippocampus in a Neuropsychiatric Lupus Mouse Model
Source: Genes (Basel). 2021 Jul 29;12(8):1172. doi: 10.3390/genes12081172 (PMC8392718; doi:10.3390/genes12081172)
Supplement: Supplementary file 1 [file genes-12-01172-s001.zip]

Archive with 1 entries (1 files):
- genes-1292935-supplementary.pdf
